# Supplementary material for: Interplanting potato with grapes improved yield and soil nutrients by optimizing the interactions of soil microorganisms and metabolites
Source: Front Plant Sci. 2024 Sep 9;15:1404589. doi: 10.3389/fpls.2024.1404589 (PMC11416926; doi:10.3389/fpls.2024.1404589)
Supplement: Supplementary file 2 [file Table1.xlsx]

## Sheet: Table S1
Table S1 Sample sequencing volume status
SampleID	Input	Filtered	Denoised	Merged	Non-chimeric	Non-singleton
CK_1	93454	84519	76044	36778	34736	33826
CK_2	103315	93645	87425	51038	47307	46309
CK_3	100014	91686	85299	48678	45028	44049
CK_4	100509	90824	84707	49432	45765	44889
YY_1	111281	100916	93923	52774	48146	47301
YY_2	100999	92284	85776	48571	44382	43497
YY_3	100389	91075	84672	47102	43316	42521
YY_4	90299	81204	75590	41938	38828	38215
LS_1	84621	76247	71080	41787	37047	36360
LS_2	97475	87449	82007	49967	44173	43421
LS_3	98153	87171	81674	48285	42640	41928
LS_4	104198	92796	87376	51543	44800	43998

## Sheet: Table S2 
Table S2 The relative abundance of top 10 dominant baterial communites at phylum level
phylum	CK	YY	LS
p__Proteobacteria	0.341873	0.21762	0.344199
p__Actinobacteria	0.249385	0.368535	0.238112
p__Firmicutes	0.0523433	0.160523	0.244624
p__Acidobacteria	0.134772	0.0778226	0.0358499
p__Chloroflexi	0.0668451	0.0562877	0.0263817
p__Gemmatimonadetes	0.0415214	0.0449446	0.0281089
p__Nitrospirae	0.0546539	0.0268641	0.0160578
p__Bacteroidetes	0.0136849	0.0175515	0.0447812
p__Verrucomicrobia	0.00948372	0.00684633	0.00830896
p__WS3	0.012549	0.00466017	0.0019761
Others	0.0228885	0.0183451	0.0115999

## Sheet: Table S3
Table S3 The relative abundance of top 10 dominant baterial communites at order level
order	CK	YY	LS
o__Actinomycetales	0.086785	0.223074	0.154494
o__Bacillales	0.0468429	0.157753	0.242749
o__Gaiellales	0.0825372	0.0493792	0.0264362
o__iii1-15	0.0759009	0.0504061	0.0223828
o__Rhizobiales	0.0291202	0.0262183	0.0663316
o__Sphingomonadales	0.0526701	0.0215737	0.034784
o__Nitrospirales	0.0546539	0.0268641	0.0160578
o__Acidimicrobiales	0.0255026	0.0423228	0.0239622
o__Xanthomonadales	0.0282956	0.0226474	0.038215
o__Solirubrobacterales	0.0319521	0.0318899	0.0230363
Others	0.485739	0.347871	0.351551

## Sheet: Table S4
Table S4 The relative abundance of top 10 dominant baterial communites at genus level
genus	CK	YY	LS
g__Bacillus	0.0136304	0.0415837	0.0473019
g__Kaistobacter	0.0439877	0.0104407	0.00736759
g__Streptomyces	0.00305751	0.0535025	0.00454347
g__Phycicoccus	0.0063562	0.0169213	0.00987272
g__Arthrobacter	0.00514253	0.0141517	0.013327
g__Agromyces	0.00919587	0.00993496	0.00981048
g__Devosia	0.00115921	0.00252069	0.0236821
g__Lysobacter	0.00548484	0.00388996	0.0136927
g__Nocardioides	0.00235732	0.0102695	0.00724311
g__Halomonas	0	3.11197e-05	0.0186018
Others	0.909628	0.836754	0.844557

## Sheet: Table S5 
Table S5 Microbial diversity index
Sample	Chao1	Simpson	Shannon	Pielou_e	Observed_species	Faith_pd	Goods_coverage
CK_1	2770.72	0.997821	10.1613	0.890447	2724	154.087	0.992905
CK_2	3741.16	0.998348	10.6443	0.905641	3452.2	175.13	0.981773
CK_3	3717.26	0.998269	10.6314	0.904539	3452.5	179.38	0.982221
CK_4	3575.33	0.998282	10.5626	0.903211	3314.3	171.01	0.982912
LS_1	2607.1	0.986649	9.35462	0.829232	2488.5	151.808	0.989706
LS_2	2864.55	0.986058	9.40099	0.826403	2657.4	149.94	0.986478
LS_3	2823.36	0.986278	9.36847	0.824393	2635.9	150.792	0.986671
LS_4	3041.26	0.986525	9.45448	0.82558	2801.4	149.981	0.984509
YY_1	3614.63	0.993835	10.1728	0.869471	3326.9	175.594	0.982336
YY_2	3494.05	0.993756	10.1241	0.868259	3236.6	174.828	0.983177
YY_3	3390.05	0.994056	10.1115	0.869929	3155	169.378	0.984294
YY_4	2983.06	0.993758	9.94342	0.867111	2831.4	155.427	0.988199

## Sheet: Table S6
Table S6 Predicted abundance of KEGG secondary functional pathways.
Pathway level1	Pathway level2	abundance
Cellular Processes	Cell growth and death	552.607
Cellular Processes	Cell motility	1014.44
Cellular Processes	Cellular community - prokaryotes	65.4321
Cellular Processes	Transport and catabolism	148.824
Environmental Information Processing	Membrane transport	678.708
Environmental Information Processing	Signaling molecules and interaction	0.238074
Environmental Information Processing	Signal transduction	189.532
Genetic Information Processing	Folding, sorting and degradation	1347.79
Genetic Information Processing	Replication and repair	2108.65
Genetic Information Processing	Transcription	375.104
Genetic Information Processing	Translation	1109.94
Human Diseases	Cancers	6.16671
Human Diseases	Cardiovascular diseases	1.24493
Human Diseases	Drug resistance	15.2085
Human Diseases	Immune diseases	0.227808
Human Diseases	Infectious diseases	51.596
Human Diseases	Neurodegenerative diseases	61.0067
Metabolism	Amino acid metabolism	5517.6
Metabolism	Biosynthesis of other secondary metabolites	1118.46
Metabolism	Carbohydrate metabolism	5628.43
Metabolism	Energy metabolism	2111.26
Metabolism	Glycan biosynthesis and metabolism	1059.87
Metabolism	Lipid metabolism	3007.84
Metabolism	Metabolism of cofactors and vitamins	4871.08
Metabolism	Metabolism of other amino acids	3233.16
Metabolism	Metabolism of terpenoids and polyketides	3763.47
Metabolism	Nucleotide metabolism	665.112
Metabolism	Xenobiotics biodegradation and metabolism	2677.42
Organismal Systems	Development	0.168492
Organismal Systems	Digestive system	6.40883
Organismal Systems	Endocrine system	38.9155
Organismal Systems	Environmental adaptation	64.2257
Organismal Systems	Excretory system	0.0228019
Organismal Systems	Immune system	11.8689

## Sheet: Table S7
Table S7 Differential metabolite counts
Comparison	Total	Up	Down	Total_DE
YY vs CK	338	106	31	137
LS vs CK	338	171	20	191
YY vs LS	338	30	152	182
LS vs YY vs CK	338	/	/	105

## Sheet: Table S8
Table S8 List of quantitative metabolite identification
ID	name	super_class	class	sub_class	mz	formula	KEGG	KEGG_Pathway	CK_1	CK_2	CK_3	CK_4	YY_1	YY_2	YY_3	YY_4	LS_1	LS_2	LS_3	LS_4
M156T191	N-Methylethanolaminium phosphate	Organic acids	Organic oxides	Amines	156.039	C3H10NO4P	C01210	Lipid metabolism	58799.5	64969.2	66406.9	24153.9	2.37599e+06	2.43966e+06	2.38404e+06	2.41782e+06	3.6589e+06	3.70417e+06	3.67683e+06	3.70887e+06
M243T178	1-Hexadecanol	Lipids	Fatty Acyls	Fatty alcohols	243.183	C16H34O	C00823	Lipid metabolism	39103.6	20866.1	39742.4	21042.9	8.56952e+07	8.53827e+07	7.66366e+07	8.48367e+07	1.07822e+08	1.283e+08	1.11662e+08	1.08631e+08
M253T601	Palmitoleic acid	Lipids	Fatty Acyls	Fatty acids and conjugates	253.218	C16H30O2	C08362	Lipid metabolism	7.25503e+07	5.15071e+07	3.11319e+07	8.46688e+07	1.04047e+08	9.95846e+07	1.01372e+08	1.12704e+08	2.0347e+08	1.59926e+08	1.32808e+08	1.54478e+08
M256T681	Palmitic acid	Lipids	Fatty Acyls	Fatty acids and conjugates	256.264	C16H32O2	C00249	Lipid metabolism; Chemical structure transformation maps; Global and overview maps	1.47122e+07	1.45547e+07	1.45206e+07	1.49895e+07	1.84235e+07	1.76344e+07	1.31117e+06	1.37005e+06	2.1784e+07	2.10148e+07	2.19615e+07	2.07679e+07
M278T255	Gamma-Linolenic acid	Lipids	Fatty Acyls	Lineolic acids and derivatives	278.186	C18H30O2	C06426	Lipid metabolism; Global and overview maps	24103.4	13889.3	12553.5	11602.3	654196	638319	645753	762979	1.10883e+07	2.87136e+06	1.11734e+07	2.8518e+06
M279T553	Alpha-dimorphecolic acid	Lipids	Fatty Acyls	Lineolic acids and derivatives	279.233	C18H32O3	C14767	Lipid metabolism; Endocrine system	3.39623e+07	4.18645e+07	4.31584e+07	4.53266e+07	1.01855e+08	1.28922e+08	1.17164e+08	1.07215e+08	3.21979e+08	2.6847e+08	2.7412e+08	2.7409e+08
M293T512	13-L-Hydroperoxylinoleic acid	Lipids	Fatty Acyls	Lineolic acids and derivatives	293.213	C18H32O4	C04717	Lipid metabolism; Global and overview maps	626926	841390	651523	249222	1.29551e+08	1.4079e+08	1.6742e+08	1.4069e+08	1.18903e+08	4.84799e+08	2.99438e+08	1.21319e+08
M301T576	Eicosapentaenoic Acid-d5	Lipids	Fatty Acyls	Fatty acids and conjugates	301.218	C20H30O2	C06428	Lipid metabolism	2.26852e+07	1.92333e+07	1.64308e+07	2.02814e+07	1.29342e+07	1.04082e+07	1.00859e+07	8.34141e+06	2.09604e+07	1.61469e+07	1.89396e+07	1.67067e+07
M307T669	Eicosadienoic acid	Lipids	Fatty Acyls	Fatty acids and conjugates	307.265	C20H36O2	C16525	Lipid metabolism	2.69472e+06	1.24004e+06	1.67395e+06	1.74125e+06	3.06868e+06	3.81267e+06	3.10168e+06	4.20238e+06	4.55347e+06	4.39449e+06	3.96741e+06	4.21373e+06
M311T453	9-S-Hydroperoxy linoleic acid	Lipids	Fatty Acyls	Lineolic acids and derivatives	311.223	C18H32O4	C14827	Lipid metabolism; Global and overview maps	690020	415699	481502	427926	1.04216e+07	1.06592e+07	1.35807e+07	1.34924e+07	3.90437e+07	3.64285e+07	3.67414e+07	4.11913e+07
M318T439	Phytosphingosine	Organic nitrogen compounds	Organonitrogen compounds	Amines	318.303	C18H39NO3	C12144	Lipid metabolism; Global and overview maps	2.76586e+07	3.7707e+07	3.85698e+07	2.71306e+07	5.10601e+07	1.02754e+08	4.19959e+07	4.76064e+07	2.58593e+07	3.04434e+07	1.87212e+07	2.81227e+07
M329T332	9,10-Dihydroxy-12,13-epoxyoctadecanoate	Lipids	Carboxylic acids and derivatives	Alcohols and polyols	329.233	C18H34O5	C14837	Lipid metabolism	146908	74105.7	29975.9	144109	2.07571e+07	1.81098e+07	1.51523e+07	1.55177e+07	7.55526e+06	1.38025e+06	7.54495e+06	7.7904e+06
M329T622	Docosapentaenoic acid (22n-3)	Lipids	Fatty Acyls	Fatty acids and conjugates	329.25	C22H34O2	C16513	Lipid metabolism	110629	170791	194256	31347	1.06746e+08	9.63729e+07	1.01396e+08	8.99596e+07	1.80769e+07	3.07628e+07	3.89837e+07	3.39996e+07
M369T677	Lathosterol	Lipids	Steroids and steroid derivatives	Cholestane steroids	369.351	C27H46O	C01189	Lipid metabolism; Global and overview maps	1.36846e+06	906907	877682	890954	1.30419e+07	9.37732e+06	5.90626e+06	3.01592e+06	5.35612e+07	3.69456e+07	4.53674e+07	5.42819e+07
M111T601	Pyrrole-2-carboxylic acid	Organoheterocyclic compounds	Pyrroles	Pyrrole carboxylic acids and derivatives	111.019	C5H5NO2	C05942	Amino acid metabolism	7.10028e+07	7.18417e+07	6.93653e+07	6.18936e+07	1.81343e+08	2.14781e+08	1.69318e+08	1.6855e+08	2.1675e+08	1.62237e+08	2.19773e+08	1.51373e+08
M120T48	Phenylacetaldehyde	Benzenoids	Benzene and substituted derivatives	Phenylacetaldehydes	119.947	C8H8O	C00601	Amino acid metabolism; Xenobiotics biodegradation and metabolism; Global and overview maps	270036	37900.9	27205.4	28361.6	2.16194e+07	2.23511e+07	2.43516e+07	2.42965e+07	2.69233e+07	2.70234e+07	2.72133e+07	2.70688e+07
M130T48	3-Methylindole	Organoheterocyclic compounds	Indoles and derivatives	Indoles	129.976	C9H9N	C08313	Amino acid metabolism	6.12833e+06	8.6498e+06	8.90147e+06	2.62708e+07	6.46553e+07	3.02981e+07	2.83371e+07	2.52298e+07	2.61771e+07	2.44107e+07	2.63276e+07	2.4354e+07
M132T592	N-Carbamoylputrescine	Organic acids	Carboximidic acids and derivatives	Carboximidic acids	132.101	C5H13N3O	C00436	Amino acid metabolism; Global and overview maps	1.67399e+07	1.80804e+07	1.56006e+07	1.95597e+07	2.53988e+07	2.71847e+07	2.74948e+07	2.7523e+07	2.35515e+07	1.80692e+07	2.2657e+07	1.86938e+07
M137T53	Urocanic acid	Organoheterocyclic compounds	Azoles	Imidazoles	137.036	C6H6N2O2	C00785	Amino acid metabolism; Global and overview maps	105525	109963	94459	99717.2	343948	310053	332227	533833	338063	501690	391780	364080
M145T49	2-Keto-glutaramic acid	Organic acids	Keto acids and derivatives	Short-chain keto acids and derivatives	145.05	C5H7NO4	C00940	Amino acid metabolism; Global and overview maps	8.3113e+06	7.83698e+06	8.19787e+06	8.2637e+06	6.1733e+06	6.09573e+06	6.06824e+06	5.96204e+06	4.6649e+06	4.38636e+06	4.37101e+06	4.71412e+06
M151T333	3-Hydroxyphenylacetic acid	Benzenoids	Phenols	1-hydroxy-4-unsubstituted benzenoids	151.041	C8H8O3	C05593	Amino acid metabolism; Xenobiotics biodegradation and metabolism; Global and overview maps	3782.62	3829.13	5138.31	3502.29	616169	397502	529149	593404	3.16593e+06	3.29469e+06	3.16131e+06	3.24944e+06
M166T275	Hordenine	Benzenoids	Benzene and substituted derivatives	Phenethylamines	166.123	C10H15NO	C06199	Amino acid metabolism; Global and overview maps	3.31077e+06	3.44155e+06	3.19759e+06	3.45078e+06	2.37678e+07	6.36818e+06	3.63221e+06	3.69927e+06	8.92806e+06	1.10378e+07	9.49319e+06	1.0436e+07
M170T287	1-Methylhistidine	Organic acids	Carboxylic acids and derivatives	Amino acids, peptides, and analogues	170.097	C7H11N3O2	C01152	Amino acid metabolism; Global and overview maps	3.74771e+06	3.7475e+06	3.56162e+06	3.74656e+06	3.25134e+06	3.16536e+06	3.08845e+06	3.37183e+06	2.75938e+06	3.26934e+06	3.4519e+06	3.26074e+06
M172T137	Tetrahydrodipicolinate	Organic acids	Carboxylic acids and derivatives	Amino acids, peptides, and analogues	172.076	C7H9NO4	C03972	Amino acid metabolism; Biosynthesis of other secondary metabolites; Global and overview maps	408173	417911	427611	419501	1.30555e+06	1.09831e+06	1.21997e+06	1.16297e+06	3.6746e+06	3.98161e+06	3.53809e+06	5.43649e+06
M177T56	N-Formyl-L-methionine	Organic acids	Carboxylic acids and derivatives	Amino acids, peptides, and analogues	176.96	C6H11NO3S	C03145	Amino acid metabolism	1.83932e+07	1.86659e+07	1.84025e+07	1.88523e+07	1.65312e+06	1.80053e+07	2.54508e+06	2.98559e+06	1.36755e+07	1.11532e+07	1.24169e+07	1.43714e+07
M190T296	5-Hydroxyindoleacetate	Organoheterocyclic compounds	Indoles and derivatives	Indolyl carboxylic acids and derivatives	190.052	C10H9NO3	C05635	Amino acid metabolism; Nervous system; Global and overview maps	1536.04	622.891	311.121	606.427	1.69838e+06	1.60267e+06	1.42953e+06	1.50681e+06	251884	256094	278153	242878
M138T89	Tyramine	Benzenoids	Benzene and substituted derivatives	Phenethylamines	138.092	C8H11NO	C00483	Chemical structure transformation maps; Digestive system; Biosynthesis of other secondary metabolites; Signaling molecules and interaction; Amino acid metabolism; Energy metabolism; Global and overview maps	2.75601e+06	2.85025e+06	2.44352e+06	2.7885e+06	1.01204e+06	922518	918791	559573	929040	916988	903065	905618
M163T53	Nicotine	Organoheterocyclic compounds	Pyridines and derivatives	Pyrrolidinylpyridines	163.124	C10H14N2	C00745	Environmental adaptation; Biosynthesis of other secondary metabolites; Xenobiotics biodegradation and metabolism; Substance dependence; Chemical structure transformation maps; Global and overview maps	4.67095e+06	4.86696e+06	4.34214e+06	2.60186e+06	2.43809e+06	3.27754e+06	3.15384e+06	2.91577e+06	3.03238e+06	2.49317e+06	1.87944e+06	2.82897e+06
M165T639	1-Methylxanthine	Phenylpropanoids	Imidazopyrimidines	Purines and purine derivatives	165.042	C6H6N4O2	C16358	Biosynthesis of other secondary metabolites; Global and overview maps	373431	420149	382322	486078	4.39976e+06	4.83089e+06	4.21484e+06	5.18113e+06	4.05356e+06	4.22149e+06	4.41042e+06	4.77501e+06
M255T605	5,7-Dihydroxyflavone	Phenylpropanoids	Flavonoids	Flavones	255.065	C15H10O4	C10028	Biosynthesis of other secondary metabolites	19719	3737.77	20965.5	12033	8.4964e+06	7.33914e+06	7.69546e+06	7.86868e+06	9.48131e+06	9.25192e+06	8.99145e+06	9.68947e+06
M267T400	Formononetin	Phenylpropanoids	Isoflavonoids	O-methylated isoflavonoids	267.067	C16H12O4	C00858	Chemical structure transformation maps; Biosynthesis of other secondary metabolites; Global and overview maps	127634	165809	145136	16096.8	1.96743e+06	1.61848e+06	2.03236e+06	1.86036e+06	519907	1.88351e+06	2.32247e+06	1.62401e+06
M283T441_2	Biochanin A	Phenylpropanoids	Isoflavonoids	O-methylated isoflavonoids	283.068	C16H12O5	C00814	Chemical structure transformation maps; Biosynthesis of other secondary metabolites; Global and overview maps	301219	222666	246558	242690	9.06137e+06	1.03965e+07	1.04671e+07	8.80596e+06	7.06209e+06	7.51895e+06	2.98828e+07	9.93914e+06
M284T673	Glycitein	Phenylpropanoids	Isoflavonoids	Isoflav-2-enes	284.295	C16H12O5	C14536	Biosynthesis of other secondary metabolites; Global and overview maps	3.47912e+08	9.87008e+08	3.51445e+08	2.76275e+08	1.30397e+08	1.12811e+08	3.317e+08	2.16762e+08	6.81048e+08	6.80021e+08	4.63672e+08	8.78222e+08
M432T464_2	Genistin	Phenylpropanoids	Isoflavonoids	Isoflavonoid O-glycosides	432.237	C21H20O10	C09126	Biosynthesis of other secondary metabolites	1.15544e+06	1.57084e+06	1.02023e+06	880678	1.74376e+08	1.70028e+08	1.89668e+08	1.60428e+08	2.08734e+08	2.26161e+08	2.27201e+08	2.15105e+08
M159T371	4,5-Dihydroorotic acid	Organic acids	Carboxylic acids and derivatives	Amino acids, peptides, and analogues	158.959	C5H6N2O4	C00337	Global and overview maps; Nucleotide metabolism	1.50073e+06	1.43048e+06	1.37436e+06	1.57645e+06	1.10999e+07	1.10271e+07	1.19026e+07	1.15209e+07	2.37582e+07	2.39481e+07	2.38678e+07	2.57816e+07
M228T451	Deoxyuridine	nucleotides	Pyrimidine nucleosides	Pyrimidine 2'-deoxyribonucleosides	228.196	C9H12N2O5	C00526	Membrane transport; Global and overview maps; Nucleotide metabolism	1.52815e+06	1.58652e+06	1.59558e+06	1.71743e+06	2.72112e+07	2.58835e+07	2.44607e+07	2.96364e+07	2.94143e+07	3.07186e+07	3.10287e+07	2.83195e+07
M243T53	Uridine	nucleotides	Pyrimidine nucleosides	Pyrimidine 2'-deoxyribonucleosides	243.063	C9H12N2O6	C00299	Membrane transport; Global and overview maps; Nucleotide metabolism	223346	219011	219684	242165	3.36522e+06	2.87331e+06	3.16451e+06	3.21784e+06	33230.3	40063.1	102818	469714
M266T53	Deoxyguanosine	nucleotides	Purine nucleosides	Purine 2'-deoxyribonucleosides	266.09	C10H13N5O4	C00330	Membrane transport; Global and overview maps; Nucleotide metabolism	6169.98	14062.7	6003.98	2886.4	706481	759384	665273	638921	279299	376156	420270	346337
M268T73	Adenosine	nucleotides	Purine nucleosides		268.104	C10H13N5O4	C00212	Circulatory system; Membrane transport; Signal transduction; Endocrine system; Neurodegenerative disease; Signaling molecules and interaction; Nucleotide metabolism; Substance dependence; Global and overview maps	182075	2.14306e+06	1.72029e+06	1.834e+06	1.51571e+07	1.12779e+07	9.90442e+06	1.12481e+07	7.25599e+07	6.76772e+07	6.65729e+07	8.3549e+07
M113T53	Uracil	Organoheterocyclic compounds	Diazines	Pyrimidines and pyrimidine derivatives	113.035	C4H4N2O2	C00106	Metabolism of cofactors and vitamins; Metabolism of other amino acids; Global and overview maps; Nucleotide metabolism	288038	304957	292460	289610	4.0229e+06	4.36432e+06	4.03789e+06	3.25639e+06	4.73917e+06	4.77965e+06	4.06997e+06	3.89175e+06
M147T679	4-Hydroxycinnamic acid	Phenylpropanoids	Cinnamic acids and derivatives	Hydroxycinnamic acids and derivatives	146.981	C9H8O3	C00811	Metabolism of cofactors and vitamins; Biosynthesis of other secondary metabolites; Amino acid metabolism; Chemical structure transformation maps; Global and overview maps	8.11253e+06	7.17485e+06	7.7576e+06	6.20093e+06	5.79817e+07	5.32839e+07	5.24704e+07	5.34818e+07	3.82415e+08	3.84572e+08	3.86603e+08	4.05471e+08
M169T102	Pyridoxamine	Organoheterocyclic compounds	Pyridines and derivatives	Pyridoxamines	169.098	C8H12N2O2	C00534	Metabolism of cofactors and vitamins; Global and overview maps; Digestive system	341915	329336	336768	336049	1.37146e+06	1.29157e+06	1.46899e+06	1.46729e+06	2.56477e+06	2.29879e+06	2.51569e+06	2.59043e+06
M334T404	Nicotinamide ribotide	nucleotides	Pyridine nucleotides	Nicotinamide nucleotides	334.295	C11H15N2O8P	C00455	Metabolism of cofactors and vitamins; Global and overview maps	430719	530364	83456.8	17396.7	2.8017e+06	2.41274e+06	2.86594e+06	3.28989e+06	3.84026e+07	1.06049e+07	6.53632e+06	4.42901e+07
M109T306	m-Cresol	Benzenoids	Phenols	Cresols	109.101	C7H8O	C01467	Xenobiotics biodegradation and metabolism; Global and overview maps	1.88348e+06	1.86239e+06	1.80887e+06	1.60644e+06	3.39413e+06	3.51005e+06	3.12262e+06	1.96894e+06	4.82413e+06	5.00841e+06	3.84243e+06	2.37984e+06
M127T49_1	1,2,3-Trihydroxybenzene	Benzenoids	Benzene and substituted derivatives	Phenols and derivatives	127.039	C6H6O3	C01108	Xenobiotics biodegradation and metabolism; Global and overview maps; Target-based classification: Enzymes	202205	247119	182004	183650	5.41432e+06	4.90728e+06	4.89757e+06	4.97657e+06	7.95028e+06	7.4684e+06	7.8021e+06	7.22105e+06
M153T291	4-Hydroxy-3-methoxy-benzaldehyde	Benzenoids	Phenols	Methoxyphenols	153.055	C8H8O3	C00755	Chemical structure transformation maps; Xenobiotics biodegradation and metabolism; Biosynthesis of other secondary metabolites; Global and overview maps	120958	107738	114978	126028	542650	591568	562022	627221	5.42197e+06	5.41658e+06	1.95787e+06	5.34103e+06
M140T520	Acetylphosphate	Organic acids	Organic phosphoric acids and derivatives	Phosphate esters	139.988	C2H5O5P	C00227	Carbohydrate metabolism; Energy metabolism; Metabolism of other amino acids; Global and overview maps	4.36879e+07	4.08183e+07	4.14995e+07	4.21235e+07	3.68244e+07	3.67882e+07	2.97449e+07	3.43423e+07	3.22301e+07	3.81534e+07	3.64601e+07	3.54639e+07
M181T411	D-Galactose	Organic oxygen compounds	Organooxygen compounds	Carbohydrates and carbohydrate conjugates	181.065	C6H12O6	C00984	Carbohydrate metabolism; Global and overview maps	1.93879e+07	2.10225e+07	2.15035e+07	2.03831e+07	1.02373e+07	1.00854e+07	1.01648e+07	9.82989e+06	2.12745e+07	2.33187e+07	2.0511e+07	2.32688e+07
M134T72	Adenine	Organoheterocyclic compounds	Imidazopyrimidines	Purines and purine derivatives	134.048	C5H5N5	C00147	Metabolism of terpenoids and polyketides; Global and overview maps; Nucleotide metabolism	54700.6	50934.7	53680.5	57477.9	430950	451068	454804	479216	1.9224e+06	1.86916e+06	2.04743e+06	1.91921e+06
M153T559	Perillyl alcohol	Lipids	Prenol lipids	Monoterpenoids	153.092	C10H16O	C02452	Global and overview maps; Metabolism of terpenoids and polyketides	806254	860115	837711	787808	2.80891e+06	3.23479e+06	2.98909e+06	3.38824e+06	3.15741e+06	3.23755e+06	2.98403e+06	3.07789e+06
M159T79	Oxoadipic acid	Organic acids	Keto acids and derivatives	Medium-chain keto acids and derivatives	158.979	C6H8O5	C00322	Energy metabolism; Amino acid metabolism; Global and overview maps	3.8307e+06	962303	796484	741105	2.22708e+07	2.24954e+07	2.62779e+07	2.12692e+07	1.95366e+08	1.93652e+08	2.00297e+08	2.2452e+08
M126T59	Taurine	Organic acids	Organic sulfonic acids and derivatives	Organosulfonic acids and derivatives	125.986	C2H7NO3S	C00245	Membrane transport; Metabolism of other amino acids; Lipid metabolism; Signaling molecules and interaction; Energy metabolism; Global and overview maps	1.07456e+08	1.04156e+08	1.06345e+08	9.90442e+07	9.14304e+07	9.2104e+07	9.64851e+07	9.83471e+07	9.88218e+07	9.64821e+07	9.64494e+07	9.66033e+07
M191T354	Citric acid	Organic acids	Carboxylic acids and derivatives	Tricarboxylic acids and derivatives	191.072	C6H8O7	C00158	Chemical structure transformation maps; Signal transduction; Sensory system; Endocrine system; Carbohydrate metabolism; Biosynthesis of other secondary metabolites; Metabolism of terpenoids and polyketides; Amino acid metabolism; Energy metabolism; Global and overview maps	610304	651387	578064	667603	311806	262445	521926	340964	331254	287350	563918	329964

## Sheet: Table S9
Table S9 Metabolically Differentiated Substances KEGG Enrichment List
pathway_id	pathway_name	Pvalue	-Log10(Pvalue)	FDR	Impact	compounds	Compound_name	links
map00591	Linoleic acid metabolism	9.21672e-05	4.03542	0.0498624	0.1786	C04717; C06426; C14767; C14827; C14837	13-L-Hydroperoxylinoleic acid; Gamma-Linolenic acid; Alpha-dimorphecolic acid; 9(S)-HPODE; 9,10-Dihydroxy-12,13-epoxyoctadecanoate	http://www.kegg.jp/pathway/map00591+C04717+C06426+C14767+C14827+C14837
map00250	Alanine, aspartate and glutamate metabolism	0.0114344	1.94179	0.562362	0.1071	C00036; C00158; C00940	Oxalacetic acid; Citric acid; 2-Keto-glutaramic acid	http://www.kegg.jp/pathway/map00250+C00036+C00158+C00940
map00020	Citrate cycle (TCA cycle)	0.0444411	1.35222	1	0.1	C00036; C00158	Oxalacetic acid; Citric acid	http://www.kegg.jp/pathway/map00020+C00036+C00158
map00430	Taurine and hypotaurine metabolism	0.0528668	1.27682	1	0.0909	C00227; C00245	Acetylphosphate; Taurine	http://www.kegg.jp/pathway/map00430+C00227+C00245
map01065	Biosynthesis of alkaloids derived from histidine and purine	0.0209763	1.67827	0.872938	0.0857	C00036; C00135; C00158	Oxalacetic acid; L-Histidine; Citric acid	http://www.kegg.jp/pathway/map01065+C00036+C00135+C00158
map00643	Styrene degradation	0.0618083	1.20895	1	0.0833	C00601; C05593	Phenylacetaldehyde; 3-Hydroxyphenylacetic acid	http://www.kegg.jp/pathway/map00643+C00601+C05593
map01053	Biosynthesis of siderophore group nonribosomal peptides	0.0618083	1.20895	1	0.0833	C00158; C02637	Citric acid; 3-Dehydroshikimate	http://www.kegg.jp/pathway/map01053+C00158+C02637
map04024	cAMP signaling pathway	0.0664588	1.17745	1	0.08	C00212; C20792	Adenosine; Oleoylethanolamide	http://www.kegg.jp/pathway/map04024+C00212+C20792
map00943	Isoflavonoid biosynthesis	0.00441129	2.35543	0.364448	0.0781	C00814; C00858; C09126; C10200; C14536	Biochanin A; Formononetin; Genistin; Anhydroglycinol; Glycitein	http://www.kegg.jp/pathway/map00943+C00814+C00858+C09126+C10200+C14536
map00240	Pyrimidine metabolism	0.00471559	2.32646	0.364448	0.0769	C00106; C00299; C00337; C00475; C00526	Uracil; Uridine; 4,5-Dihydroorotic acid; Cytidine; Deoxyuridine	http://www.kegg.jp/pathway/map00240+C00106+C00299+C00337+C00475+C00526
map00720	Carbon fixation pathways in prokaryotes	0.0380643	1.41948	1	0.0682	C00036; C00158; C00227	Oxalacetic acid; Citric acid; Acetylphosphate	http://www.kegg.jp/pathway/map00720+C00036+C00158+C00227
map01061	Biosynthesis of phenylpropanoids	0.00172981	2.762	0.292038	0.068	C00036; C00158; C00755; C00811; C00814; C00858; C02637	Oxalacetic acid; Citric acid; 4-Hydroxy-3-methoxy-benzaldehyde; 4-Hydroxycinnamic acid; Biochanin A; Formononetin; 3-Dehydroshikimate	http://www.kegg.jp/pathway/map01061+C00036+C00158+C00755+C00811+C00814+C00858+C02637
map01040	Biosynthesis of unsaturated fatty acids	0.00815811	2.08841	0.490393	0.0676	C00249; C06426; C06428; C16513; C16525	Palmitic acid; Gamma-Linolenic acid; EPA (d5); Docosapentaenoic acid (22n-3); Eicosadienoic acid	http://www.kegg.jp/pathway/map01040+C00249+C06426+C06428+C16513+C16525
map00360	Phenylalanine metabolism	0.0184649	1.73365	0.83246	0.0667	C00601; C01198; C05593; C08301	Phenylacetaldehyde; 3-(2-Hydroxyphenyl)propanoic acid; 3-Hydroxyphenylacetic acid; D-Cathinone	http://www.kegg.jp/pathway/map00360+C00601+C01198+C05593+C08301
map00770	Pantothenate and CoA biosynthesis	0.0913034	1.03951	1	0.0667	C00106; C00183	Uracil; L-Valine	http://www.kegg.jp/pathway/map00770+C00106+C00183
map04071	Sphingolipid signaling pathway	0.226666	0.644613	1	0.0667	C00212	Adenosine	http://www.kegg.jp/pathway/map04071+C00212
map00620	Pyruvate metabolism	0.0965571	1.01522	1	0.0645	C00036; C00227	Oxalacetic acid; Acetylphosphate	http://www.kegg.jp/pathway/map00620+C00036+C00227
map00340	Histidine metabolism	0.0449491	1.34728	1	0.0638	C00135; C00785; C01152	L-Histidine; Urocanic acid; 1-Methylhistidine	http://www.kegg.jp/pathway/map00340+C00135+C00785+C01152
map01063	Biosynthesis of alkaloids derived from shikimate pathway	0.000667901	3.17529	0.180667	0.0629	C00036; C00158; C00183; C00483; C00755; C02637; C06538; C08301; C09541	Oxalacetic acid; Citric acid; L-Valine; Tyramine; 4-Hydroxy-3-methoxy-benzaldehyde; 3-Dehydroshikimate; Harmine; D-Cathinone; Pentaporphyrin I	http://www.kegg.jp/pathway/map01063+C00036+C00158+C00183+C00483+C00755+C02637+C06538+C08301+C09541
map00410	beta-Alanine metabolism	0.101895	0.991847	1	0.0625	C00106; C00135	Uracil; L-Histidine	http://www.kegg.jp/pathway/map00410+C00106+C00135
map02010	ABC transporters	0.00215925	2.6657	0.292038	0.0584	C00135; C00183; C00212; C00245; C00299; C00330; C00475; C00526	L-Histidine; L-Valine; Adenosine; Taurine; Uridine; Deoxyguanosine; Cytidine; Deoxyuridine	http://www.kegg.jp/pathway/map02010+C00135+C00183+C00212+C00245+C00299+C00330+C00475+C00526
map00300	Lysine biosynthesis	0.118372	0.92675	1	0.0571	C00322; C03972	Oxoadipic acid; Tetrahydrodipicolinate	http://www.kegg.jp/pathway/map00300+C00322+C03972
map00984	Steroid degradation	0.265473	0.575979	1	0.0556	C01227	Dehydroepiandrosterone	http://www.kegg.jp/pathway/map00984+C01227
map01230	Biosynthesis of amino acids	0.00584615	2.23313	0.395346	0.0547	C00036; C00135; C00158; C00183; C00322; C02637; C03972	Oxalacetic acid; L-Histidine; Citric acid; L-Valine; Oxoadipic acid; 3-Dehydroshikimate; Tetrahydrodipicolinate	http://www.kegg.jp/pathway/map01230+C00036+C00135+C00158+C00183+C00322+C02637+C03972
map00350	Tyrosine metabolism	0.0429421	1.36712	1	0.0513	C00483; C00811; C05593; C06199	Tyramine; 4-Hydroxycinnamic acid; 3-Hydroxyphenylacetic acid; Hordenine	http://www.kegg.jp/pathway/map00350+C00483+C00811+C05593+C06199
